# Supplementary material for: The Conserved Lid Tryptophan, W211, Potentiates Thermostability and Thermoactivity in Bacterial Thermoalkalophilic Lipases
Source: PLoS One. 2013 Dec 31;8(12):e85186. doi: 10.1371/journal.pone.0085186 (PMC3877348; doi:10.1371/journal.pone.0085186)
Supplement: Table S1 — FoldX Results. (XLSX) [file pone.0085186.s010.xlsx]

## Sheet: TableS1
Table S1. FoldX Results
	ΔΔG (kcal/mol)
Mutation	Dimer
Y273A	4.5
Y273F	0.63
Y273W	0.2
Y282A	3.3
Y282F	0.5
Y282W	-0.3
Y273A/Y282A	5.7
Y273A/W211A	7.1
Y282A/W211A	6.1
